# Supplementary material for: Mapping access to domestic water supplies from incomplete data in developing countries: An illustrative assessment for Kenya
Source: PLoS One. 2019 May 17;14(5):e0216923. doi: 10.1371/journal.pone.0216923 (PMC6524943; doi:10.1371/journal.pone.0216923)
Supplement: S1 Table — (XLSX) [file pone.0216923.s002.xlsx]

## Sheet: S2_Table
S1 Table: Covariate contribution analysis
Protected dug wells
MaxEnt model using restricted background
Name of covariates	Percent contribution	Permutation importance	Training gain without the covariate	Training gain with only the covariate	Test gain without the covariate	Test gain with only the covariate	Test AUC without the covariate	Test AUC with only the covariate
Depth to groundwater table	0.2588	0.3708	1.6827	0.0445	1.7169	0.0362	0.9203	0.5833
Groundwater productivity	2.5613	6.1306	1.6468	0.4574	1.6616	0.4965	0.9168	0.7551
Groundwater storage	17.4931	3.3147	1.6824	0.5334	1.7071	0.5786	0.9197	0.7667
Drainage density	3.124	5.6932	1.6191	0.2214	1.6363	0.2285	0.9142	0.6669
Elevation	18.2574	33.2009	1.5609	0.6253	1.574	0.6558	0.9076	0.8056
Slope	0.5164	1.0199	1.6797	0.1166	1.7111	0.1068	0.9202	0.6366
Topographic wetness index	0.311	0.4241	1.6829	0.0866	1.7167	0.0776	0.9207	0.6184
Euclidean distance to inland water	1.096	3.0888	1.6634	0.0835	1.6954	0.0758	0.9184	0.5961
Land use	8.5871	0.3674	1.674	0.5146	1.7028	0.5205	0.9195	0.7412
Lithology	0.1206	0.2578	1.6812	0.0158	1.7109	0.0132	0.9203	0.5491
Soil texture	0.8275	0.5413	1.6756	0.0701	1.7043	0.06	0.9199	0.587
% resident living in poverty	8.8403	14.5298	1.5548	0.5407	1.564	0.5658	0.9126	0.7884
Euclidean distance to residential buildings	5.5075	5.7168	1.6574	0.5884	1.6774	0.6275	0.9185	0.786
Euclidean distance to towns and urban centres	4.4007	5.4697	1.665	0.4941	1.6916	0.5069	0.9184	0.7719
Euclidean distance to villages	0.5871	2.7322	1.6676	0.2561	1.7004	0.2686	0.9197	0.6911
Euclidean distance to roads	6.1565	5.9285	1.6516	0.4627	1.6808	0.4637	0.9172	0.7607
Euclidean distance to protected areas	1.3734	7.5353	1.6459	0.229	1.6683	0.2415	0.9175	0.6879
Euclidean distance to healthcare facilities	0.1044	0.6115	1.6836	0.3322	1.7125	0.3398	0.9202	0.7255
Rural/urban areas	19.8768	3.067	1.6192	0.6641	1.6555	0.6919	0.916	0.7164
MaxEnt model using bias file
Name of covariates	Percent contribution	Permutation importance	Training gain without the covariate	Training gain with only the covariate	Test gain without the covariate	Test gain with only the covariate	Test AUC without the covariate	Test AUC with only the covariate
Depth to groundwater table	0.1297	0.2248	0.6896	0.0502	1.5604	0.1031	0.9381	0.6301
Groundwater productivity	0.5517	0.9815	0.6896	0.1353	1.5554	0.2829	0.9376	0.7086
Groundwater storage	12.2148	19.8799	0.6824	0.4153	1.5424	0.8452	0.936	0.835
Drainage density	3.3614	4.6551	0.6649	0.1504	1.5055	0.2613	0.9336	0.6907
Elevation	58.3765	38.4351	0.644	0.4998	1.4281	1.032	0.9296	0.8809
Slope	0.2141	0.9339	0.6884	0.1555	1.5575	0.2798	0.938	0.7197
Topographic wetness index	0.1374	0.1754	0.6895	0.0813	1.5625	0.161	0.9383	0.6699
Euclidean distance to inland water	0.6929	2.862	0.6815	0.0682	1.5363	0.1143	0.9362	0.6215
Land use	1.6739	0.4919	0.6892	0.2276	1.5542	0.53	0.9377	0.7591
Lithology	0.1741	0.7311	0.6887	0.0585	1.5584	0.1189	0.9379	0.6467
Soil texture	0.1722	0.2696	0.6892	0.0358	1.5577	0.0688	0.9379	0.6012
% resident living in poverty	3.9012	7.6311	0.6757	0.3598	1.5017	0.7001	0.9341	0.8249
Euclidean distance to residential buildings	2.5923	1.9818	0.684	0.3656	1.5511	0.7698	0.9376	0.8414
Euclidean distance to towns and urban centres	9.1636	7.3816	0.6825	0.3909	1.5426	0.7662	0.9373	0.8378
Euclidean distance to villages	1.014	3.5184	0.6811	0.2381	1.5469	0.4395	0.9376	0.7606
Euclidean distance to roads	1.9279	3.5108	0.6819	0.2935	1.5305	0.6042	0.936	0.8062
Euclidean distance to protected areas	0.2394	3.1548	0.689	0.1741	1.5593	0.3064	0.938	0.7045
Euclidean distance to healthcare facilities	0.1722	0.8485	0.6893	0.2812	1.5587	0.557	0.938	0.7991
Rural/urban areas	3.2907	2.3329	0.6783	0.2314	1.5254	0.5813	0.9348	0.7384
Surface water
MaxEnt model using restricted background
Name of covariates	Percent contribution	Permutation importance	Training gain without the covariate	Training gain with only the covariate	Test gain without the covariate	Test gain with only the covariate	Test AUC without the covariate	Test AUC with only the covariate
Drainage density	8.9416	21.7519	1.6581	0.2966	1.4427	0.29	0.8903	0.7087
Elevation	18.8382	21.0364	1.6558	0.7885	1.4383	0.7882	0.8929	0.8289
Slope	1.8848	5.459	1.7542	0.1023	1.5173	0.0725	0.9002	0.6203
Topographic wetness index	1.5514	3.821	1.7494	0.0571	1.5348	0.0292	0.9	0.5775
Lithology	1.2562	1.5886	1.77	0.1418	1.5425	0.1246	0.9022	0.6425
Soil texture	1.522	2.867	1.76	0.0557	1.5259	0.0433	0.8983	0.5426
% resident living in poverty	3.4776	6.4771	1.7506	0.4405	1.5345	0.4179	0.8995	0.7559
Euclidean distance to residential buildings	14.6872	4.3084	1.753	0.7297	1.5374	0.7224	0.903	0.788
Euclidean distance to towns and urban centres	5.8696	6.0872	1.7651	0.5684	1.544	0.5434	0.8998	0.7872
Euclidean distance to villages	0.3495	0.8991	1.78	0.3379	1.5531	0.3076	0.9024	0.7281
Euclidean distance to roads	7.6063	9.0279	1.7412	0.5152	1.5019	0.4932	0.8961	0.7703
Rural/urban areas	1.7676	1.0974	1.7698	0.2413	1.5274	0.2488	0.8996	0.6608
Cost distance to inland water	2.5357	3.9102	1.749	0.0653	1.5169	0.0591	0.8962	0.5963
Annual precipitation	29.7121	11.6688	1.6981	0.8494	1.4564	0.8653	0.8942	0.8351
MaxEnt model using bias file
Name of covariates	Percent contribution	Permutation importance	Training gain without the covariate	Training gain with only the covariate	Test gain without the covariate	Test gain with only the covariate	Test AUC without the covariate	Test AUC with only the covariate
Drainage density	12.3983	10.7497	1.3891	0.3701	1.6844	0.4066	0.9259	0.7424
Elevation	41.6733	50.6715	1.3612	0.8472	1.6369	1.2389	0.9175	0.8974
Slope	1.0407	2.5532	1.4824	0.2249	1.7898	0.2821	0.9308	0.7133
Topographic wetness index	1.5232	1.5571	1.4579	0.1011	1.753	0.1192	0.9271	0.6332
Lithology	3.8516	3.1536	1.4541	0.2742	1.7774	0.3296	0.9319	0.7232
Soil texture	0.8688	1.3228	1.4749	0.0553	1.7681	0.0637	0.929	0.5627
% resident living in poverty	4.4923	5.8907	1.4332	0.442	1.7502	0.6009	0.9269	0.7976
Euclidean distance to residential buildings	8.2131	3.9958	1.4708	0.6161	1.7859	0.9253	0.9312	0.844
Euclidean distance to towns and urban centres	5.8039	4.8438	1.4858	0.5797	1.7888	0.8175	0.9301	0.841
Euclidean distance to villages	0.587	1.5166	1.4895	0.4055	1.7872	0.5641	0.9303	0.7953
Euclidean distance to roads	3.1273	4.0239	1.4758	0.4468	1.7548	0.6508	0.9283	0.8093
Rural/urban areas	2.2878	0.724	1.4752	0.2005	1.7719	0.3135	0.9293	0.699
Cost distance to inland water	1.73	4.5065	1.4636	0.0698	1.7416	0.0844	0.9248	0.6166
Annual precipitation	12.4026	4.4907	1.3935	0.7524	1.7072	1.1708	0.9268	0.8733
Values shown are averages over 50 replicate runs.
